# Supplementary material for: The SARS-CoV-2 accessory protein Orf3a is not an ion channel, but does interact with trafficking proteins
Source: eLife. 2023 Jan 25;12:e84477. doi: 10.7554/eLife.84477 (PMC9910834; doi:10.7554/eLife.84477)
Supplement: Figure 2—figure supplement 3—source data 1. [file elife-84477-fig2-figsupp3-data1.zip]

Archive with 13 entries (12 files):
- Figure 2-Figure Suppement 3-source data 1/
- Figure 2-Figure Suppement 3-source data 1/.DS_Store
- __MACOSX/Figure 2-Figure Suppement 3-source data 1/._.DS_Store
- Figure 2-Figure Suppement 3-source data 1/Orf3a_oocyte_biotinylation samples_blot_only.tif
- __MACOSX/Figure 2-Figure Suppement 3-source data 1/._Orf3a_oocyte_biotinylation samples_blot_only.tif
- Figure 2-Figure Suppement 3-source data 1/Orf3a_oocyte_no biotinylation reagent_standardsmerged.tif
- __MACOSX/Figure 2-Figure Suppement 3-source data 1/._Orf3a_oocyte_no biotinylation reagent_standardsmerged.tif
- Figure 2-Figure Suppement 3-source data 1/Summary_Orf3a_oocytes_surface_biotinylation_experiment.png
- __MACOSX/Figure 2-Figure Suppement 3-source data 1/._Summary_Orf3a_oocytes_surface_biotinylation_experiment.png
- Figure 2-Figure Suppement 3-source data 1/Orf3a_oocyte_biotinylation samples_standardsmerged.tif
- __MACOSX/Figure 2-Figure Suppement 3-source data 1/._Orf3a_oocyte_biotinylation samples_standardsmerged.tif
- Figure 2-Figure Suppement 3-source data 1/Orf3a_oocyte_no biotinylation reagent_blot_alone.tif
- __MACOSX/Figure 2-Figure Suppement 3-source data 1/._Orf3a_oocyte_no biotinylation reagent_blot_alone.tif
