# Supplementary material for: The SARS-CoV-2 accessory protein Orf3a is not an ion channel, but does interact with trafficking proteins
Source: eLife. 2023 Jan 25;12:e84477. doi: 10.7554/eLife.84477 (PMC9910834; doi:10.7554/eLife.84477)
Supplement: Figure 6—source data 1. [file elife-84477-fig6-data1.zip]

Archive with 25 entries (24 files):
- Figure 6-source data 1/
- Figure 6-source data 1/SARS_CoV2_Orf3a_50ug_pulldown_first4lanes_strep_blot_merged.tif
- __MACOSX/Figure 6-source data 1/._SARS_CoV2_Orf3a_50ug_pulldown_first4lanes_strep_blot_merged.tif
- Figure 6-source data 1/SARS_CoV2_Orf3a_50ug_pulldown_first4lanes_strep_blot_only.tif
- __MACOSX/Figure 6-source data 1/._SARS_CoV2_Orf3a_50ug_pulldown_first4lanes_strep_blot_only.tif
- Figure 6-source data 1/SARS_CoV_1_Orf3a_50ug_and_no_protein_control_strep_blot_alone_a.tif
- __MACOSX/Figure 6-source data 1/._SARS_CoV_1_Orf3a_50ug_and_no_protein_control_strep_blot_alone_a.tif
- Figure 6-source data 1/SARS_CoV_1_CoV_2_Orf3a_50ug_pulldown_GFP_blot_only.tif
- __MACOSX/Figure 6-source data 1/._SARS_CoV_1_CoV_2_Orf3a_50ug_pulldown_GFP_blot_only.tif
- Figure 6-source data 1/No_protein_GFP_blot_only.tif
- __MACOSX/Figure 6-source data 1/._No_protein_GFP_blot_only.tif
- Figure 6-source data 1/SARS_CoV_2_Orf3a_05_5ug_pulldown_strep_blot_standardsmerged.tif
- __MACOSX/Figure 6-source data 1/._SARS_CoV_2_Orf3a_05_5ug_pulldown_strep_blot_standardsmerged.tif
- Figure 6-source data 1/No_protein_GFP_blot_stndardsmerged.tif
- __MACOSX/Figure 6-source data 1/._No_protein_GFP_blot_stndardsmerged.tif
- Figure 6-source data 1/SARS_CoV_1_CoV_2_Orf3a_50ug_pulldown_GFP_blot_merged.tif
- __MACOSX/Figure 6-source data 1/._SARS_CoV_1_CoV_2_Orf3a_50ug_pulldown_GFP_blot_merged.tif
- Figure 6-source data 1/Summary_immunoprecipitation_Orf3a_VPS39_fullgel.png
- Figure 6-source data 1/SARS_CoV_1_Orf3a_50ug_and_no_protein_control_strep_blot_standardsmerged.tif
- __MACOSX/Figure 6-source data 1/._SARS_CoV_1_Orf3a_50ug_and_no_protein_control_strep_blot_standardsmerged.tif
- Figure 6-source data 1/SARS_CoV_2_Orf3a_05_5ug_pulldown_strep_blot_only.tif
- __MACOSX/Figure 6-source data 1/._SARS_CoV_2_Orf3a_05_5ug_pulldown_strep_blot_only.tif
- Figure 6-source data 1/SARS_CoV_2_Orf3a_05_5ug_pulldown_GFP_blot_standardsmerged.tif
- Figure 6-source data 1/SARS_CoV_2_Orf3a_05_5ug_pulldown_GFP_blot_only.tif
- __MACOSX/Figure 6-source data 1/._SARS_CoV_2_Orf3a_05_5ug_pulldown_GFP_blot_only.tif
