# Supplementary material for: The SARS-CoV-2 accessory protein Orf3a is not an ion channel, but does interact with trafficking proteins
Source: eLife. 2023 Jan 25;12:e84477. doi: 10.7554/eLife.84477 (PMC9910834; doi:10.7554/eLife.84477)
Supplement: Figure 6—source data 2. [file elife-84477-fig6-data2.zip]

Archive with 34 entries (33 files):
- Figure 6-source data 2/
- Figure 6-source data 2/SARS_CoV_1_Orf3a_wt_and_LC_mut_pulldown_50ug_GFP_blot_standardsmerged.tif
- __MACOSX/Figure 6-source data 2/._SARS_CoV_1_Orf3a_wt_and_LC_mut_pulldown_50ug_GFP_blot_standardsmerged.tif
- Figure 6-source data 2/SARS_CoV_2_Orf3a_wt_and_LC_mut_pulldown_5ug_GFP_blot_standardsmerged.tif
- __MACOSX/Figure 6-source data 2/._SARS_CoV_2_Orf3a_wt_and_LC_mut_pulldown_5ug_GFP_blot_standardsmerged.tif
- Figure 6-source data 2/SARS_CoV_1_Orf3a_wt_and_LC_mut_pulldown_50ug_GFP_blot_only.tif
- __MACOSX/Figure 6-source data 2/._SARS_CoV_1_Orf3a_wt_and_LC_mut_pulldown_50ug_GFP_blot_only.tif
- Figure 6-source data 2/SARS_CoV_1_Orf3a_wt_and_LC_mut_pulldown_50ug_strep_blot_only.tif
- __MACOSX/Figure 6-source data 2/._SARS_CoV_1_Orf3a_wt_and_LC_mut_pulldown_50ug_strep_blot_only.tif
- Figure 6-source data 2/SARS_CoV_2_Orf3a_wt_and_LC_mut_pulldown_5ug_strep_blot_standardsmerged.tif
- __MACOSX/Figure 6-source data 2/._SARS_CoV_2_Orf3a_wt_and_LC_mut_pulldown_5ug_strep_blot_standardsmerged.tif
- Figure 6-source data 2/SARS_CoV_2_Orf3a_wt_and_LC_mut_pulldown_5ug_strep_blot_only.tif
- __MACOSX/Figure 6-source data 2/._SARS_CoV_2_Orf3a_wt_and_LC_mut_pulldown_5ug_strep_blot_only.tif
- Figure 6-source data 2/SARS_CoV_1_Orf3a_wt_and_LC_mut_pulldown_5ug_strep_blot_standardsmerged.tif
- __MACOSX/Figure 6-source data 2/._SARS_CoV_1_Orf3a_wt_and_LC_mut_pulldown_5ug_strep_blot_standardsmerged.tif
- Figure 6-source data 2/SARS_CoV_2_Orf3a_wt_and_LC_mut_pulldown_50ug_strep_blot_only.tif
- __MACOSX/Figure 6-source data 2/._SARS_CoV_2_Orf3a_wt_and_LC_mut_pulldown_50ug_strep_blot_only.tif
- Figure 6-source data 2/Summary_immunoprecipitation_Orf3a_VPS39_LC_fullgel.png
- Figure 6-source data 2/SARS_CoV_2_Orf3a_wt_and_LC_mut_pulldown_50ug_strep_blot_standardsmerged.tif
- __MACOSX/Figure 6-source data 2/._SARS_CoV_2_Orf3a_wt_and_LC_mut_pulldown_50ug_strep_blot_standardsmerged.tif
- Figure 6-source data 2/SARS_CoV_1_Orf3a_wt_and_LC_mut_pulldown_5ug_GFP_blot_standardsmerged.tif
- __MACOSX/Figure 6-source data 2/._SARS_CoV_1_Orf3a_wt_and_LC_mut_pulldown_5ug_GFP_blot_standardsmerged.tif
- Figure 6-source data 2/SARS_CoV_1_Orf3a_wt_and_LC_mut_pulldown_5ug_strep_blot_only.tif
- __MACOSX/Figure 6-source data 2/._SARS_CoV_1_Orf3a_wt_and_LC_mut_pulldown_5ug_strep_blot_only.tif
- Figure 6-source data 2/SARS_CoV_1_Orf3a_wt_and_LC_mut_pulldown_5ug_GFP_blot_only.tif
- __MACOSX/Figure 6-source data 2/._SARS_CoV_1_Orf3a_wt_and_LC_mut_pulldown_5ug_GFP_blot_only.tif
- Figure 6-source data 2/SARS_CoV_2_Orf3a_wt_and_LC_mut_pulldown_50ug_GFP_blot_only.tif
- __MACOSX/Figure 6-source data 2/._SARS_CoV_2_Orf3a_wt_and_LC_mut_pulldown_50ug_GFP_blot_only.tif
- Figure 6-source data 2/SARS_CoV_1_Orf3a_wt_and_LC_mut_pulldown_50ug_strep_blot_standardsmerged.tif
- __MACOSX/Figure 6-source data 2/._SARS_CoV_1_Orf3a_wt_and_LC_mut_pulldown_50ug_strep_blot_standardsmerged.tif
- Figure 6-source data 2/SARS_CoV_2_Orf3a_wt_and_LC_mut_pulldown_50ug_GFP_blot_standardsmerged.tif
- __MACOSX/Figure 6-source data 2/._SARS_CoV_2_Orf3a_wt_and_LC_mut_pulldown_50ug_GFP_blot_standardsmerged.tif
- Figure 6-source data 2/SARS_CoV_2_Orf3a_wt_and_LC_mut_pulldown_5ug_GFP_blot_only.tif
- __MACOSX/Figure 6-source data 2/._SARS_CoV_2_Orf3a_wt_and_LC_mut_pulldown_5ug_GFP_blot_only.tif
